# Supplementary material for: Influence of Production Factors on Beef Primal Tissue Composition
Source: Foods. 2022 Feb 11;11(4):518. doi: 10.3390/foods11040518 (PMC8871317; doi:10.3390/foods11040518)
Supplement: Supplementary file 1 [file foods-11-00518-s001.zip]

Archive with 1 entries (1 files):
- foods-1557787-supplementary.pdf
